# Supplementary material for: Efficient Embryogenic Callus Induction and Agrobacterium-Mediated Transformation of the Elite Foxtail Millet (Setaria italica L.) Variety Jingu51
Source: Plants (Basel). 2026 Jul 13;15(14):2159. doi: 10.3390/plants15142159 (PMC13414878; doi:10.3390/plants15142159)
Supplement: Supplementary file 1 [file plants-15-02159-s001.zip]

Archive with 2 entries (2 files):
- plants-4386856-supplementary Figures.pdf
- Supplementary Table S1.pdf
